# Supplementary material for: ﻿A new species of the genus Achalinus (Squamata, Xenodermatidae) from southwest Hunan Province, China
Source: Zookeys. 2024 Jan 17;1189:257–73. doi: 10.3897/zookeys.1189.112784 (PMC10809267; doi:10.3897/zookeys.1189.112784)
Supplement: XML Treatment for Achalinus nanshanensis [file zookeys.1189.112784-treatment1.xml]

<!DOCTYPE tp:taxon-treatment
  PUBLIC "-//TaxonX//DTD Taxonomic Treatment Publishing DTD v0 20100105//EN" "tax-treatment-NSO.dtd">
<tp:taxon-treatment xmlns:tp="http://www.plazi.org/taxpub"><tp:treatment-meta><kwd-group><label>Taxon classification</label><kwd>
                <named-content content-type="kingdom">Animalia</named-content>
              </kwd><kwd>
                <named-content content-type="order">Squamata</named-content>
              </kwd><kwd>
                <named-content content-type="family">Xenodermatidae</named-content>
              </kwd></kwd-group><mixed-citation publication-type="journal"><person-group><name><surname>Li</surname><given-names>Hui</given-names></name><name><surname>Zhu</surname><given-names>Le-Qiang</given-names></name><name><surname>Xiao</surname><given-names>Bei</given-names></name><name><surname>Huang</surname><given-names>Jie</given-names></name><name><surname>Wu</surname><given-names>Shao-Wu</given-names></name><name><surname>Yang</surname><given-names>Li-Xun</given-names></name><name><surname>Zhang</surname><given-names>Zhi-Qiang</given-names></name><name><surname>Mo</surname><given-names>Xiao-Yang</given-names></name></person-group><article-title>﻿A new species of the genus <italic><tp:taxon-name><tp:taxon-name-part taxon-name-part-type="genus" reg="Achalinus">Achalinus</tp:taxon-name-part></tp:taxon-name></italic> (<tp:taxon-name><tp:taxon-name-part taxon-name-part-type="order">Squamata</tp:taxon-name-part></tp:taxon-name>, <tp:taxon-name><tp:taxon-name-part taxon-name-part-type="family">Xenodermatidae</tp:taxon-name-part></tp:taxon-name>) from southwest Hunan Province, China</article-title><source>Zookeys</source><day>17</day><month>01</month><year>2024</year><volume>1189</volume><fpage>257</fpage><lpage>273</lpage><pub-id pub-id-type="doi">10.3897/zookeys.1189.112784</pub-id></mixed-citation></tp:treatment-meta><tp:nomenclature><label>﻿</label><tp:taxon-name>
              <object-id xmlns:xlink="http://www.w3.org/1999/xlink" content-type="arpha" xlink:type="simple">616C4808-7946-5F1A-9DE8-53320425A974</object-id>
              <tp:taxon-name-part taxon-name-part-type="genus" reg="Achalinus">Achalinus</tp:taxon-name-part>
              <tp:taxon-name-part taxon-name-part-type="species" reg="nanshanensis">nanshanensis</tp:taxon-name-part>
              <object-id xmlns:xlink="http://www.w3.org/1999/xlink" content-type="zoobank" xlink:type="simple">https://zoobank.org/353AD101-0B8D-4C85-88FE-0E0C63120051</object-id>
            </tp:taxon-name><tp:taxon-authority>H. Li, L.-Q. Zhu, Z.-Q. Zhang &amp; X.-Y. Mo</tp:taxon-authority><tp:taxon-status xmlns:xlink="http://www.w3.org/1999/xlink" xlink:type="simple">sp. nov.</tp:taxon-status><xref ref-type="fig" rid="F3">Fig. 3</xref><xref ref-type="table" rid="T3">, Table 3</xref></tp:nomenclature><tp:treatment-sec sec-type="type material" id="SECID0EF1AI"><title>Type materials.</title><p><bold><italic>Holotype</italic></bold>: China • adult ♂; Hunan Province, Shaoyang City, Chengbu County, Nanshan National Park; <named-content xmlns:xlink="http://www.w3.org/1999/xlink" content-type="dwc:verbatimCoordinates" xlink:type="simple"><named-content content-type="geo-json" specific-use="{&#34;type&#34;:&#34;Point&#34;,&#34;coordinates&#34;:[110.132328,26.196206]}" id="NCID0ET1AI" xlink:type="simple">26°11′46.34″N, 110°07′56.38″E</named-content></named-content>, alt. 1665 m; 1 Sept. 2023; Hui Li &amp; Leqiang Zhu leg.; HNNU230903. <bold><italic>Paratypes</italic></bold>: China • 1 adult ♂; Hunan Province, Huaihua City, Tongdao County; <named-content xmlns:xlink="http://www.w3.org/1999/xlink" content-type="dwc:verbatimCoordinates" xlink:type="simple"><named-content content-type="geo-json" specific-use="{&#34;type&#34;:&#34;Point&#34;,&#34;coordinates&#34;:[109.742053,25.911769]}" id="NCID0E51AI" xlink:type="simple">25°54′42.37″N, 109°44′31.39″E</named-content></named-content>; alt. 300 m; 14 Oct. 2022; Shaowu Wu &amp; Lixun Yang leg.; HNNU230901 • 1 adult ♂; same locality and date as holotype; HNNU230902.</p><fig id="F3" position="float" orientation="portrait"><object-id xmlns:xlink="http://www.w3.org/1999/xlink" content-type="doi" xlink:type="simple">10.3897/zookeys.1189.112784.figure3</object-id><object-id xmlns:xlink="http://www.w3.org/1999/xlink" content-type="arpha" xlink:type="simple">A671B41F-1FA0-577C-A7F6-51B3C4877779</object-id><label>Figure 3.</label><caption><p>General view of <italic><tp:taxon-name><tp:taxon-name-part taxon-name-part-type="genus" reg="Achalinus">Achalinus</tp:taxon-name-part><tp:taxon-name-part taxon-name-part-type="species" reg="nanshanensis">nanshanensis</tp:taxon-name-part></tp:taxon-name></italic> sp. nov. (HNNU230902) in life. Photo by Le-Qiang Zhu.</p></caption><graphic xmlns:xlink="http://www.w3.org/1999/xlink" xlink:href="zookeys-1189-257_article-112784__-g003.jpg" position="float" orientation="portrait" xlink:type="simple" id="oo_969121.jpg"><uri content-type="original_file" xlink:type="simple">https://binary.pensoft.net/fig/969121</uri></graphic></fig></tp:treatment-sec><tp:treatment-sec sec-type="etymology" id="SECID0E22AI"><title>Etymology.</title><p>The new species is named for on its type locality. We suggest the Chinese common name 南山脊蛇 (pin yin: Nán Shān Jǐ Shé) and the English common name Nanshan odd-scaled snake.</p><table-wrap id="T3" position="float" orientation="portrait"><label>Table 3.</label><caption><p>Main morphological characters of <italic><tp:taxon-name><tp:taxon-name-part taxon-name-part-type="genus" reg="Achalinus">Achalinus</tp:taxon-name-part><tp:taxon-name-part taxon-name-part-type="species" reg="nanshanensis">nanshanensis</tp:taxon-name-part></tp:taxon-name></italic> sp. nov.</p></caption><table id="TID0EMXCI" rules="all"><tbody><tr><th rowspan="3" colspan="1"/><th rowspan="1" colspan="3">Voucher</th></tr><tr><th rowspan="1" colspan="1">HNNU230903</th><th rowspan="1" colspan="1">HNNU230901</th><th rowspan="1" colspan="1">HNNU230902</th></tr><tr><th rowspan="1" colspan="1">Holotype</th><th rowspan="1" colspan="1">Paratype</th><th rowspan="1" colspan="1">Paratype</th></tr><tr><td rowspan="1" colspan="1">
                      <bold>Sex</bold>
                    </td><td rowspan="1" colspan="1">Adult male</td><td rowspan="1" colspan="1">Adult male</td><td rowspan="1" colspan="1">Adult male</td></tr><tr><td rowspan="1" colspan="1">
                      <bold>
                        <abbrev xmlns:xlink="http://www.w3.org/1999/xlink" xlink:title="snout–vent length" id="ABBRID0EJ5AI" xlink:type="simple">SVL</abbrev>
                      </bold>
                    </td><td rowspan="1" colspan="1">362</td><td rowspan="1" colspan="1">302</td><td rowspan="1" colspan="1">300</td></tr><tr><td rowspan="1" colspan="1">
                      <bold>
                        <abbrev xmlns:xlink="http://www.w3.org/1999/xlink" xlink:title="tail length" id="ABBRID0E35AI" xlink:type="simple">TaL</abbrev>
                      </bold>
                    </td><td rowspan="1" colspan="1">99</td><td rowspan="1" colspan="1">99</td><td rowspan="1" colspan="1">99</td></tr><tr><td rowspan="1" colspan="1">
                      <bold>TL</bold>
                    </td><td rowspan="1" colspan="1">461</td><td rowspan="1" colspan="1">401</td><td rowspan="1" colspan="1">399</td></tr><tr><td rowspan="1" colspan="1">
                      <bold><abbrev xmlns:xlink="http://www.w3.org/1999/xlink" xlink:title="tail length" id="ABBRID0E66AI" xlink:type="simple">TaL</abbrev>/TL</bold>
                    </td><td rowspan="1" colspan="1">0.215</td><td rowspan="1" colspan="1">0.247</td><td rowspan="1" colspan="1">0.248</td></tr><tr><td rowspan="1" colspan="1">
                      <bold>
                        <abbrev xmlns:xlink="http://www.w3.org/1999/xlink" xlink:title="head length" id="ABBRID0ETABI" xlink:type="simple">HL</abbrev>
                      </bold>
                    </td><td rowspan="1" colspan="1">10.95</td><td rowspan="1" colspan="1">10.07</td><td rowspan="1" colspan="1">10.18</td></tr><tr><td rowspan="1" colspan="1">
                      <bold>
                        <abbrev xmlns:xlink="http://www.w3.org/1999/xlink" xlink:title="head width" id="ABBRID0EGBBI" xlink:type="simple">HW</abbrev>
                      </bold>
                    </td><td rowspan="1" colspan="1">7.25</td><td rowspan="1" colspan="1">5.96</td><td rowspan="1" colspan="1">6.37</td></tr><tr><td rowspan="1" colspan="1">
                      <bold>
                        <abbrev xmlns:xlink="http://www.w3.org/1999/xlink" xlink:title="eye diameter" id="ABBRID0EZBBI" xlink:type="simple">ED</abbrev>
                      </bold>
                    </td><td rowspan="1" colspan="1">1.11</td><td rowspan="1" colspan="1">1.10</td><td rowspan="1" colspan="1">1.09</td></tr><tr><td rowspan="1" colspan="1">
                      <bold>
                        <abbrev xmlns:xlink="http://www.w3.org/1999/xlink" xlink:title="supralabials" id="ABBRID0EMCBI" xlink:type="simple">SPL</abbrev>
                      </bold>
                    </td><td rowspan="1" colspan="1">6/6</td><td rowspan="1" colspan="1">6/6</td><td rowspan="1" colspan="1">6/6</td></tr><tr><td rowspan="1" colspan="1">
                      <bold><abbrev xmlns:xlink="http://www.w3.org/1999/xlink" xlink:title="supralabials" id="ABBRID0E6CBI" xlink:type="simple">SPL</abbrev>-Eye</bold>
                    </td><td rowspan="1" colspan="1">4<sup>th</sup>–5<sup>th</sup></td><td rowspan="1" colspan="1">4<sup>th</sup>–5<sup>th</sup></td><td rowspan="1" colspan="1">4<sup>th</sup>–5<sup>th</sup></td></tr><tr><td rowspan="1" colspan="1">
                      <bold>
                        <abbrev xmlns:xlink="http://www.w3.org/1999/xlink" xlink:title="infralabials" id="ABBRID0E6DBI" xlink:type="simple">IFL</abbrev>
                      </bold>
                    </td><td rowspan="1" colspan="1">6</td><td rowspan="1" colspan="1">6</td><td rowspan="1" colspan="1">6</td></tr><tr><td rowspan="1" colspan="1">
                      <bold>Chin</bold>
                    </td><td rowspan="1" colspan="1">2</td><td rowspan="1" colspan="1">2</td><td rowspan="1" colspan="1">2</td></tr><tr><td rowspan="1" colspan="1">
                      <bold><abbrev xmlns:xlink="http://www.w3.org/1999/xlink" xlink:title="infralabials" id="ABBRID0ECFBI" xlink:type="simple">IFL</abbrev>-1<sup>st</sup>Chin</bold>
                    </td><td rowspan="1" colspan="1">1<sup>st</sup>–3<sup>rd</sup></td><td rowspan="1" colspan="1">1<sup>st</sup>–3<sup>rd</sup></td><td rowspan="1" colspan="1">1<sup>st</sup>–3<sup>rd</sup></td></tr><tr><td rowspan="1" colspan="1">
                      <bold>
                        <abbrev xmlns:xlink="http://www.w3.org/1999/xlink" xlink:title="supraoculars" id="ABBRID0EEGBI" xlink:type="simple">SPO</abbrev>
                      </bold>
                    </td><td rowspan="1" colspan="1">1</td><td rowspan="1" colspan="1">1</td><td rowspan="1" colspan="1">1</td></tr><tr><td rowspan="1" colspan="1">
                      <bold>
                        <abbrev xmlns:xlink="http://www.w3.org/1999/xlink" xlink:title="loreal height" id="ABBRID0EXGBI" xlink:type="simple">LorH</abbrev>
                      </bold>
                    </td><td rowspan="1" colspan="1">0.83</td><td rowspan="1" colspan="1">0.77</td><td rowspan="1" colspan="1">0.72</td></tr><tr><td rowspan="1" colspan="1">
                      <bold>
                        <abbrev xmlns:xlink="http://www.w3.org/1999/xlink" xlink:title="loreal length" id="ABBRID0EKHBI" xlink:type="simple">LorL</abbrev>
                      </bold>
                    </td><td rowspan="1" colspan="1">1.86</td><td rowspan="1" colspan="1">1.45</td><td rowspan="1" colspan="1">1.46</td></tr><tr><td rowspan="1" colspan="1">
                      <bold><abbrev xmlns:xlink="http://www.w3.org/1999/xlink" xlink:title="loreal height" id="ABBRID0E4HBI" xlink:type="simple">LorH</abbrev> / <abbrev xmlns:xlink="http://www.w3.org/1999/xlink" xlink:title="loreal length" id="ABBRID0EBIBI" xlink:type="simple">LorL</abbrev></bold>
                    </td><td rowspan="1" colspan="1">0.47</td><td rowspan="1" colspan="1">0.53</td><td rowspan="1" colspan="1">0.49</td></tr><tr><td rowspan="1" colspan="1">
                      <bold>
                        <abbrev xmlns:xlink="http://www.w3.org/1999/xlink" xlink:title="length of the suture between internasals" id="ABBRID0EUIBI" xlink:type="simple">LSBI</abbrev>
                      </bold>
                    </td><td rowspan="1" colspan="1">1.78</td><td rowspan="1" colspan="1">1.52</td><td rowspan="1" colspan="1">1.49</td></tr><tr><td rowspan="1" colspan="1">
                      <bold>
                        <abbrev xmlns:xlink="http://www.w3.org/1999/xlink" xlink:title="length of the suture between prefrontals" id="ABBRID0EHJBI" xlink:type="simple">LSBP</abbrev>
                      </bold>
                    </td><td rowspan="1" colspan="1">1.07</td><td rowspan="1" colspan="1">0.86</td><td rowspan="1" colspan="1">0.81</td></tr><tr><td rowspan="1" colspan="1">
                      <bold><abbrev xmlns:xlink="http://www.w3.org/1999/xlink" xlink:title="length of the suture between internasals" id="ABBRID0E1JBI" xlink:type="simple">LSBI</abbrev> / <abbrev xmlns:xlink="http://www.w3.org/1999/xlink" xlink:title="length of the suture between prefrontals" id="ABBRID0E5JBI" xlink:type="simple">LSBP</abbrev></bold>
                    </td><td rowspan="1" colspan="1">1.66</td><td rowspan="1" colspan="1">1.76</td><td rowspan="1" colspan="1">1.84</td></tr><tr><td rowspan="1" colspan="1">
                      <bold>
                        <abbrev xmlns:xlink="http://www.w3.org/1999/xlink" xlink:title="temporals" id="ABBRID0ERKBI" xlink:type="simple">TEM</abbrev>
                      </bold>
                    </td><td rowspan="1" colspan="1">2+2+4</td><td rowspan="1" colspan="1">2+2+4</td><td rowspan="1" colspan="1">2+2(rarely 3)+4</td></tr><tr><td rowspan="1" colspan="1">
                      <bold>
                        <abbrev xmlns:xlink="http://www.w3.org/1999/xlink" xlink:title="number of anterior temporals that touch the eye" id="ABBRID0EELBI" xlink:type="simple">aTEM-Eye</abbrev>
                      </bold>
                    </td><td rowspan="1" colspan="1">2</td><td rowspan="1" colspan="1">2</td><td rowspan="1" colspan="1">2</td></tr><tr><td rowspan="1" colspan="1">
                      <bold>
                        <abbrev xmlns:xlink="http://www.w3.org/1999/xlink" xlink:title="dorsal scale rows" id="ABBRID0EXLBI" xlink:type="simple">DSR</abbrev>
                      </bold>
                    </td><td rowspan="1" colspan="1">23-23-23</td><td rowspan="1" colspan="1">23-23-23</td><td rowspan="1" colspan="1">25-25-25</td></tr><tr><td rowspan="1" colspan="1">
                      <bold>
                        <abbrev xmlns:xlink="http://www.w3.org/1999/xlink" xlink:title="ventral scales" id="ABBRID0EKMBI" xlink:type="simple">VEN</abbrev>
                      </bold>
                    </td><td rowspan="1" colspan="1">155</td><td rowspan="1" colspan="1">158</td><td rowspan="1" colspan="1">147</td></tr><tr><td rowspan="1" colspan="1">
                      <bold>
                        <abbrev xmlns:xlink="http://www.w3.org/1999/xlink" xlink:title="subcaudal" id="ABBRID0E4MBI" xlink:type="simple">SC</abbrev>
                      </bold>
                    </td><td rowspan="1" colspan="1">64</td><td rowspan="1" colspan="1">77</td><td rowspan="1" colspan="1">72</td></tr><tr><td rowspan="1" colspan="1">
                      <bold>
                        <abbrev xmlns:xlink="http://www.w3.org/1999/xlink" xlink:title="entire or divided state of the anal scales" id="ABBRID0EQNBI" xlink:type="simple">Anal</abbrev>
                      </bold>
                    </td><td rowspan="1" colspan="1">1</td><td rowspan="1" colspan="1">1</td><td rowspan="1" colspan="1">1</td></tr></tbody></table></table-wrap></tp:treatment-sec><tp:treatment-sec sec-type="diagnosis" id="SECID0E4NBI"><title>Diagnosis.</title><p>The new species can be distinguished from other members of <italic><tp:taxon-name><tp:taxon-name-part taxon-name-part-type="genus" reg="Achalinus">Achalinus</tp:taxon-name-part></tp:taxon-name></italic> by the following characteristics: (1) dorsal scales with 23 or 25 rows throughout and strongly keeled; (2) tail relatively longer so that <abbrev xmlns:xlink="http://www.w3.org/1999/xlink" xlink:title="tail length" id="ABBRID0EKOBI" xlink:type="simple">TaL</abbrev>/<abbrev xmlns:xlink="http://www.w3.org/1999/xlink" xlink:title="total length" id="ABBRID0EOOBI" xlink:type="simple">ToL</abbrev> = 0.215–0.248; (3) length of suture between internasals significantly longer than that between prefrontals, <abbrev xmlns:xlink="http://www.w3.org/1999/xlink" xlink:title="length of the suture between internasals" id="ABBRID0ESOBI" xlink:type="simple">LSBI</abbrev>/<abbrev xmlns:xlink="http://www.w3.org/1999/xlink" xlink:title="length of the suture between prefrontals" id="ABBRID0EWOBI" xlink:type="simple">LSBP</abbrev> = 1.66–1.84; (4) single loreal scale present; (5) <abbrev xmlns:xlink="http://www.w3.org/1999/xlink" xlink:title="supralabials" id="ABBRID0E1OBI" xlink:type="simple">SPL</abbrev> 6 in number, with the fourth and fifth contacting eye; (6) <abbrev xmlns:xlink="http://www.w3.org/1999/xlink" xlink:title="infralabials" id="ABBRID0E5OBI" xlink:type="simple">IFL</abbrev> 6 in number, with the first three touching the first pair of chin shields; (7) <abbrev xmlns:xlink="http://www.w3.org/1999/xlink" xlink:title="temporals" id="ABBRID0ECPBI" xlink:type="simple">TMP</abbrev> is 2-2-4/2-2(3)-4, with the anterior pair elongated and in contact with the eye; (8) ventrals 2 + 147–158; (9) subcaudals 64–77, unpaired; (10) dorsal body brownish black with a bright-yellow neck collar extending to the head and abdomen in the occipital region.</p></tp:treatment-sec><tp:treatment-sec sec-type="description" id="SECID0EGPBI"><title>Description of holotype.</title><p>Adult male with a total length of 461 mm (<abbrev xmlns:xlink="http://www.w3.org/1999/xlink" xlink:title="snout–vent length" id="ABBRID0EMPBI" xlink:type="simple">SVL</abbrev> 362 mm and <abbrev xmlns:xlink="http://www.w3.org/1999/xlink" xlink:title="tail length" id="ABBRID0EQPBI" xlink:type="simple">TaL</abbrev> 99 mm), tail relatively long, <abbrev xmlns:xlink="http://www.w3.org/1999/xlink" xlink:title="tail length" id="ABBRID0EUPBI" xlink:type="simple">TaL</abbrev>/<abbrev xmlns:xlink="http://www.w3.org/1999/xlink" xlink:title="total length" id="ABBRID0EYPBI" xlink:type="simple">ToL</abbrev> 0.215, body slender and cylindrical. Head distinct from neck, rostral small, triangular, only upper tip visible from above. Head length 10.95 mm, head width 7.25 mm. Length of suture between internasals much longer than that between prefrontals (<abbrev xmlns:xlink="http://www.w3.org/1999/xlink" xlink:title="length of the suture between internasals" id="ABBRID0E3PBI" xlink:type="simple">LSBI</abbrev> 1.78 mm, <abbrev xmlns:xlink="http://www.w3.org/1999/xlink" xlink:title="length of the suture between prefrontals" id="ABBRID0EAQBI" xlink:type="simple">LSBP</abbrev> 1.07 mm, <abbrev xmlns:xlink="http://www.w3.org/1999/xlink" xlink:title="length of the suture between internasals" id="ABBRID0EEQBI" xlink:type="simple">LSBI</abbrev>/<abbrev xmlns:xlink="http://www.w3.org/1999/xlink" xlink:title="length of the suture between prefrontals" id="ABBRID0EIQBI" xlink:type="simple">LSBP</abbrev> 1.66). Frontal pentagonal pointed backwards, much shorter than parietals; each parietal bordered with an elongated nuchal, with no preoculars and postoculars. Nostril at anterior part of nasal scale, posterior margin of nostril with a distinct nostril cleft. A single loreal scale present, extending from nasal scale to eye, distinctly wider than high. Eyes small, <abbrev xmlns:xlink="http://www.w3.org/1999/xlink" xlink:title="eye diameter" id="ABBRID0EMQBI" xlink:type="simple">ED</abbrev> 1.11 mm. Two aTMP and four pTMP present; aTMPs elongated, upper one much smaller than the lower one; upper one in contact with eye, lower one also in contact with parietal scale. <abbrev xmlns:xlink="http://www.w3.org/1999/xlink" xlink:title="supralabials" id="ABBRID0EQQBI" xlink:type="simple">SPL</abbrev> 6 in number, the fourth and fifth in contact with the eye, the sixth longest. Two pairs of shields present, the first three in contact with first chin shield. One mental scale present, the first <abbrev xmlns:xlink="http://www.w3.org/1999/xlink" xlink:title="infralabials" id="ABBRID0EUQBI" xlink:type="simple">IFL</abbrev> in contact with each other after the mental scale, followed by another 5 <abbrev xmlns:xlink="http://www.w3.org/1999/xlink" xlink:title="infralabials" id="ABBRID0EYQBI" xlink:type="simple">IFL</abbrev> in contact with each other. Dorsal scales 23-23-23, strongly keeled; dorsum with no longitudinal vertebral stripe. <abbrev xmlns:xlink="http://www.w3.org/1999/xlink" xlink:title="ventral scales" id="ABBRID0E3QBI" xlink:type="simple">VEN</abbrev> 155 in number. <abbrev xmlns:xlink="http://www.w3.org/1999/xlink" xlink:title="subcaudal" id="ABBRID0EARBI" xlink:type="simple">SC</abbrev> 64 in number, uniserial, anal entire.</p></tp:treatment-sec><tp:treatment-sec sec-type="Coloration of holotype in life" id="SECID0EERBI"><title>Coloration of holotype in life.</title><p>Scales possess a subtle iridescent quality. The dorsum’s distinguishing characteristic is its reflective, brownish-black appearance, with a notable bright-yellow patch that extends to the head and abdomen in the occipital region. The first pair of chin shields displays black coloration at the front, while the second pair is entirely white. The eyes are uniformly black. The ventral side is prevalently grayish white, with the edges of the ventral scales gradually transitioning from grayish white to black. The ventral coloration of the tail mirrors that of the dorsum, featuring a brownish-black hue.</p></tp:treatment-sec><tp:treatment-sec sec-type="Coloration in preservative" id="SECID0EJRBI"><title>Coloration in preservative.</title><p>(Figs <xref ref-type="fig" rid="F4">4</xref>, <xref ref-type="fig" rid="F5">5</xref>) All scales retain a subtle iridescence. The coloration darkens as it transitions from the dorsum to the venter, with the dorsal surface of the body primarily appearing brownish black. Notably, the collar of the neck is a paler grayish white.</p><fig id="F4" position="float" orientation="portrait"><object-id xmlns:xlink="http://www.w3.org/1999/xlink" content-type="doi" xlink:type="simple">10.3897/zookeys.1189.112784.figure4</object-id><object-id xmlns:xlink="http://www.w3.org/1999/xlink" content-type="arpha" xlink:type="simple">AF94D13F-44EE-5D15-8E0D-73CE64DD452D</object-id><label>Figure 4.</label><caption><p>The view of <italic><tp:taxon-name><tp:taxon-name-part taxon-name-part-type="genus" reg="Achalinus">Achalinus</tp:taxon-name-part><tp:taxon-name-part taxon-name-part-type="species" reg="nanshanensis">nanshanensis</tp:taxon-name-part></tp:taxon-name></italic> sp. nov. <bold>A</bold> HNNU230903 (holotype) <bold>B</bold> HNNU230902 (paratype) <bold>C</bold> HNNU230901 (paratype), remaining photos by Le-Qiang Zhu.</p></caption><graphic xmlns:xlink="http://www.w3.org/1999/xlink" xlink:href="zookeys-1189-257_article-112784__-g004.jpg" position="float" orientation="portrait" xlink:type="simple" id="oo_969122.jpg"><uri content-type="original_file" xlink:type="simple">https://binary.pensoft.net/fig/969122</uri></graphic></fig><fig id="F5" position="float" orientation="portrait"><object-id xmlns:xlink="http://www.w3.org/1999/xlink" content-type="doi" xlink:type="simple">10.3897/zookeys.1189.112784.figure5</object-id><object-id xmlns:xlink="http://www.w3.org/1999/xlink" content-type="arpha" xlink:type="simple">A6DE5DD6-5654-5FDB-99C4-83F739749F37</object-id><label>Figure 5.</label><caption><p>Holotype of <italic><tp:taxon-name><tp:taxon-name-part taxon-name-part-type="genus" reg="Achalinus">Achalinus</tp:taxon-name-part><tp:taxon-name-part taxon-name-part-type="species" reg="nanshanensis">nanshanensis</tp:taxon-name-part></tp:taxon-name></italic> sp. nov. (HNNU230903) in preservative <bold>A</bold> dorsal view <bold>B</bold> ventral view. Photos by Hui Li.</p></caption><graphic xmlns:xlink="http://www.w3.org/1999/xlink" xlink:href="zookeys-1189-257_article-112784__-g005.jpg" position="float" orientation="portrait" xlink:type="simple" id="oo_969123.jpg"><uri content-type="original_file" xlink:type="simple">https://binary.pensoft.net/fig/969123</uri></graphic></fig></tp:treatment-sec><tp:treatment-sec sec-type="distribution" id="SECID0ERTBI"><title>Distribution and habits.</title><p>(Fig. <xref ref-type="fig" rid="F6">6</xref>) <italic><tp:taxon-name><tp:taxon-name-part taxon-name-part-type="genus" reg="Achalinus">Achalinus</tp:taxon-name-part><tp:taxon-name-part taxon-name-part-type="species" reg="nanshanensis">nanshanensis</tp:taxon-name-part></tp:taxon-name></italic> sp. nov. is currently known from Hunan Province, China, and specifically from Nashan National Park, Shaoyang City, and Tongdao County in Huaihua City. It has a known elevational range of 300–1665 m above sea level. All three specimens were found during the night, with the holotype and one paratype found near a mountain stream where the air temperature was 18 °C and the relative humidity was 80%. These individuals were close to shrubs in a subtropical broadleaved evergreen forest. They were found making their way from leaf litter to the stream. The other specimen was found in a bamboo forest near a steam.</p><fig id="F6" position="float" orientation="portrait"><object-id xmlns:xlink="http://www.w3.org/1999/xlink" content-type="doi" xlink:type="simple">10.3897/zookeys.1189.112784.figure6</object-id><object-id xmlns:xlink="http://www.w3.org/1999/xlink" content-type="arpha" xlink:type="simple">7539C20E-D4BB-5507-AAF8-2CD0EC83D616</object-id><label>Figure 6.</label><caption><p>Habitat of <italic><tp:taxon-name><tp:taxon-name-part taxon-name-part-type="genus" reg="Achalinus">Achalinus</tp:taxon-name-part><tp:taxon-name-part taxon-name-part-type="species" reg="nanshanensis">nanshanensis</tp:taxon-name-part></tp:taxon-name></italic> sp. nov. (HNNU230902, HNNU230903), Nanshan National Park, Chengbu County, Shaoyang City, Hunan Province, China. Photo by Le-Qiang Zhu.</p></caption><graphic xmlns:xlink="http://www.w3.org/1999/xlink" xlink:href="zookeys-1189-257_article-112784__-g006.jpg" position="float" orientation="portrait" xlink:type="simple" id="oo_969124.jpg"><uri content-type="original_file" xlink:type="simple">https://binary.pensoft.net/fig/969124</uri></graphic></fig></tp:treatment-sec><tp:treatment-sec sec-type="comparisons" id="SECID0E5UBI"><title>Comparison.</title><p>A summary of morphological characteristics is listed in Table <xref ref-type="table" rid="T4">4</xref>. Phylogenetically, <italic><tp:taxon-name><tp:taxon-name-part taxon-name-part-type="genus" reg="Achalinus">A.</tp:taxon-name-part><tp:taxon-name-part taxon-name-part-type="species" reg="nanshanensis">nanshanensis</tp:taxon-name-part></tp:taxon-name></italic> sp. nov. is closest to <italic><tp:taxon-name><tp:taxon-name-part taxon-name-part-type="genus" reg="Achalinus">A.</tp:taxon-name-part><tp:taxon-name-part taxon-name-part-type="species" reg="yangdatongi">yangdatongi</tp:taxon-name-part></tp:taxon-name></italic> Hou, Wang, Guo, Chen, Yuan &amp; Che, 2021 and <italic><tp:taxon-name><tp:taxon-name-part taxon-name-part-type="genus" reg="Achalinus">A.</tp:taxon-name-part><tp:taxon-name-part taxon-name-part-type="species" reg="damingensis">damingensis</tp:taxon-name-part></tp:taxon-name></italic> Xu, Yang, Wu, Gong, Huang &amp; Huang, 2023. However, <italic><tp:taxon-name><tp:taxon-name-part taxon-name-part-type="genus" reg="Achalinus">A.</tp:taxon-name-part><tp:taxon-name-part taxon-name-part-type="species" reg="nanshanensis">nanshanensis</tp:taxon-name-part></tp:taxon-name></italic> sp. nov. differs from <italic><tp:taxon-name><tp:taxon-name-part taxon-name-part-type="genus" reg="Achalinus">A.</tp:taxon-name-part><tp:taxon-name-part taxon-name-part-type="species" reg="yangdatongi">yangdatongi</tp:taxon-name-part></tp:taxon-name></italic> in having fewer ventral scales (147–158 vs 155–177), maxillary teeth (18 vs 24–26) and more temporals (2+2/3+4 vs 2+2/3+2/3), shorter loreal (0.47–0.53 vs 0.57) (Table <xref ref-type="table" rid="T5">5</xref>). The new species differs from <italic><tp:taxon-name><tp:taxon-name-part taxon-name-part-type="genus" reg="Achalinus">A.</tp:taxon-name-part><tp:taxon-name-part taxon-name-part-type="species" reg="damingensis">damingensis</tp:taxon-name-part></tp:taxon-name></italic> in having more temporals (2-2/3-4 vs 2-2-3) and fewer ventral scales (147–158 vs 165).</p><table-wrap id="T4" position="float" orientation="portrait"><label>Table 4.</label><caption><p>A morphological comparison of male species of the genus <italic><tp:taxon-name><tp:taxon-name-part taxon-name-part-type="genus" reg="Achalinus">Achalinus</tp:taxon-name-part></tp:taxon-name></italic>. Morphological data of examined congeners were taken from the literature. “–” &amp; “?” = unavailable, “*” = female species (sevral species of genus <italic><tp:taxon-name><tp:taxon-name-part taxon-name-part-type="genus" reg="Achalinus">Achalinus</tp:taxon-name-part></tp:taxon-name></italic> recorded only female samples).</p></caption><table id="TID0EBPDI" rules="all"><tbody><tr><th rowspan="1" colspan="1">Species</th><th rowspan="1" colspan="1"><abbrev xmlns:xlink="http://www.w3.org/1999/xlink" xlink:title="tail length" id="ABBRID0ERYBI" xlink:type="simple">TaL</abbrev>/<abbrev xmlns:xlink="http://www.w3.org/1999/xlink" xlink:title="total length" id="ABBRID0EVYBI" xlink:type="simple">ToL</abbrev></th><th rowspan="1" colspan="1">
                      <abbrev xmlns:xlink="http://www.w3.org/1999/xlink" xlink:title="the number of maxillary teeth" id="ABBRID0E3YBI" xlink:type="simple">MT</abbrev>
                    </th><th rowspan="1" colspan="1"><abbrev xmlns:xlink="http://www.w3.org/1999/xlink" xlink:title="loreal height" id="ABBRID0EEZBI" xlink:type="simple">LorH</abbrev>/<abbrev xmlns:xlink="http://www.w3.org/1999/xlink" xlink:title="loreal length" id="ABBRID0EIZBI" xlink:type="simple">LorL</abbrev></th><th rowspan="1" colspan="1"><abbrev xmlns:xlink="http://www.w3.org/1999/xlink" xlink:title="length of the suture between internasals" id="ABBRID0EPZBI" xlink:type="simple">LSBI</abbrev> vs. <abbrev xmlns:xlink="http://www.w3.org/1999/xlink" xlink:title="length of the suture between prefrontals" id="ABBRID0ETZBI" xlink:type="simple">LSBP</abbrev></th><th rowspan="1" colspan="1">
                      <abbrev xmlns:xlink="http://www.w3.org/1999/xlink" xlink:title="dorsal scale rows" id="ABBRID0E1ZBI" xlink:type="simple">DSR</abbrev>
                    </th><th rowspan="1" colspan="1">
                      <abbrev xmlns:xlink="http://www.w3.org/1999/xlink" xlink:title="loreals" id="ABBRID0EC1BI" xlink:type="simple">Lor</abbrev>
                    </th><th rowspan="1" colspan="1">
                      <abbrev xmlns:xlink="http://www.w3.org/1999/xlink" xlink:title="postoculars" id="ABBRID0EK1BI" xlink:type="simple">PtO</abbrev>
                    </th><th rowspan="1" colspan="1">
                      <abbrev xmlns:xlink="http://www.w3.org/1999/xlink" xlink:title="supralabials" id="ABBRID0ES1BI" xlink:type="simple">SPL</abbrev>
                    </th><th rowspan="1" colspan="1"><abbrev xmlns:xlink="http://www.w3.org/1999/xlink" xlink:title="supralabials" id="ABBRID0E11BI" xlink:type="simple">SPL</abbrev>-Eye</th><th rowspan="1" colspan="1">
                      <abbrev xmlns:xlink="http://www.w3.org/1999/xlink" xlink:title="infralabials" id="ABBRID0EC2BI" xlink:type="simple">IFL</abbrev>
                    </th><th rowspan="1" colspan="1"><abbrev xmlns:xlink="http://www.w3.org/1999/xlink" xlink:title="infralabials" id="ABBRID0EK2BI" xlink:type="simple">IFL</abbrev>-1st Chin</th><th rowspan="1" colspan="1">
                      <abbrev xmlns:xlink="http://www.w3.org/1999/xlink" xlink:title="temporals" id="ABBRID0ES2BI" xlink:type="simple">TEM</abbrev>
                    </th><th rowspan="1" colspan="1">
                      <abbrev xmlns:xlink="http://www.w3.org/1999/xlink" xlink:title="number of anterior temporals that touch the eye" id="ABBRID0E12BI" xlink:type="simple">aTEM-Eye</abbrev>
                    </th><th rowspan="1" colspan="1">
                      <abbrev xmlns:xlink="http://www.w3.org/1999/xlink" xlink:title="ventral scales" id="ABBRID0EC3BI" xlink:type="simple">VEN</abbrev>
                    </th><th rowspan="1" colspan="1">
                      <abbrev xmlns:xlink="http://www.w3.org/1999/xlink" xlink:title="subcaudal" id="ABBRID0EK3BI" xlink:type="simple">SC</abbrev>
                    </th></tr><tr><td rowspan="1" colspan="1"><italic><tp:taxon-name><tp:taxon-name-part taxon-name-part-type="genus" reg="Achalinus"/><tp:taxon-name-part taxon-name-part-type="species" reg="nanshanensis">nanshanensis</tp:taxon-name-part></tp:taxon-name></italic> sp. nov.</td><td rowspan="1" colspan="1">0.215–0.248</td><td rowspan="1" colspan="1">18</td><td rowspan="1" colspan="1">0.47–0.53</td><td rowspan="1" colspan="1">&gt;1</td><td rowspan="1" colspan="1">(23–25)-(23–25)-(23–25)</td><td rowspan="1" colspan="1">1</td><td rowspan="1" colspan="1">0</td><td rowspan="1" colspan="1">6</td><td rowspan="1" colspan="1">4–5</td><td rowspan="1" colspan="1">6</td><td rowspan="1" colspan="1">1–3</td><td rowspan="1" colspan="1">2+2+4/2+2(3)+4</td><td rowspan="1" colspan="1">2</td><td rowspan="1" colspan="1">147–158</td><td rowspan="1" colspan="1">64–77</td></tr><tr><td rowspan="1" colspan="1">
                      <italic>
                        <tp:taxon-name><tp:taxon-name-part taxon-name-part-type="genus" reg="Achalinus">A.</tp:taxon-name-part><tp:taxon-name-part taxon-name-part-type="species" reg="ater">ater</tp:taxon-name-part></tp:taxon-name>
                      </italic>
                    </td><td rowspan="1" colspan="1">0.190 ~ 0.220</td><td rowspan="1" colspan="1">–</td><td rowspan="1" colspan="1">0.40</td><td rowspan="1" colspan="1">&gt; 1</td><td rowspan="1" colspan="1">(21–23)-(21–25)-(21–25)</td><td rowspan="1" colspan="1">1</td><td rowspan="1" colspan="1">0</td><td rowspan="1" colspan="1">6</td><td rowspan="1" colspan="1">4–5</td><td rowspan="1" colspan="1">5–6</td><td rowspan="1" colspan="1">1–3</td><td rowspan="1" colspan="1">2+2+3</td><td rowspan="1" colspan="1">2</td><td rowspan="1" colspan="1">146–164</td><td rowspan="1" colspan="1">50–66</td></tr><tr><td rowspan="1" colspan="1">
                      <italic>
                        <tp:taxon-name><tp:taxon-name-part taxon-name-part-type="genus" reg="Achalinus">A.</tp:taxon-name-part><tp:taxon-name-part taxon-name-part-type="species" reg="dabieshanensis">dabieshanensis</tp:taxon-name-part></tp:taxon-name>
                      </italic>
                    </td><td rowspan="1" colspan="1">0.177 ~ 0.223</td><td rowspan="1" colspan="1">–</td><td rowspan="1" colspan="1">0.73 ~ 0.81</td><td rowspan="1" colspan="1">&lt; 1</td><td rowspan="1" colspan="1">23-23-23</td><td rowspan="1" colspan="1">1</td><td rowspan="1" colspan="1">0</td><td rowspan="1" colspan="1">6</td><td rowspan="1" colspan="1">4–5</td><td rowspan="1" colspan="1">5</td><td rowspan="1" colspan="1">1–3</td><td rowspan="1" colspan="1">2+2+4</td><td rowspan="1" colspan="1">2</td><td rowspan="1" colspan="1">141–151</td><td rowspan="1" colspan="1">46–55</td></tr><tr><td rowspan="1" colspan="1">
                      <italic>
                        <tp:taxon-name><tp:taxon-name-part taxon-name-part-type="genus" reg="Achalinus"/><tp:taxon-name-part taxon-name-part-type="species" reg="damingensis">damingensis</tp:taxon-name-part></tp:taxon-name>
                      </italic>
                    </td><td rowspan="1" colspan="1">427</td><td rowspan="1" colspan="1">–</td><td rowspan="1" colspan="1">–</td><td rowspan="1" colspan="1">&gt;1</td><td rowspan="1" colspan="1">23-23-23</td><td rowspan="1" colspan="1">1</td><td rowspan="1" colspan="1">0</td><td rowspan="1" colspan="1">6</td><td rowspan="1" colspan="1">4–5</td><td rowspan="1" colspan="1">6</td><td rowspan="1" colspan="1">1–3</td><td rowspan="1" colspan="1">2+2+3</td><td rowspan="1" colspan="1">2</td><td rowspan="1" colspan="1">165</td><td rowspan="1" colspan="1">74</td></tr><tr><td rowspan="1" colspan="1">
                      <italic>
                        <tp:taxon-name><tp:taxon-name-part taxon-name-part-type="genus" reg="Achalinus">A.</tp:taxon-name-part><tp:taxon-name-part taxon-name-part-type="species" reg="dehuaensis">dehuaensis</tp:taxon-name-part></tp:taxon-name>
                      </italic>
                    </td><td rowspan="1" colspan="1">0.262 ~ 0.286</td><td rowspan="1" colspan="1">31–33</td><td rowspan="1" colspan="1">–</td><td rowspan="1" colspan="1">&gt; 1</td><td rowspan="1" colspan="1">23-23-23</td><td rowspan="1" colspan="1">1</td><td rowspan="1" colspan="1">0</td><td rowspan="1" colspan="1">6</td><td rowspan="1" colspan="1">4–5</td><td rowspan="1" colspan="1">5</td><td rowspan="1" colspan="1">1–3</td><td rowspan="1" colspan="1">2+2(3)+3(4)</td><td rowspan="1" colspan="1">1–2</td><td rowspan="1" colspan="1">142–143</td><td rowspan="1" colspan="1">74–81</td></tr><tr><td rowspan="1" colspan="1"><italic><tp:taxon-name><tp:taxon-name-part taxon-name-part-type="genus" reg="Achalinus">A.</tp:taxon-name-part><tp:taxon-name-part taxon-name-part-type="species" reg="emilyae">emilyae</tp:taxon-name-part></tp:taxon-name></italic>*</td><td rowspan="1" colspan="1">0.183 ~ 0.203</td><td rowspan="1" colspan="1">27–28</td><td rowspan="1" colspan="1">–</td><td rowspan="1" colspan="1">&gt; 1</td><td rowspan="1" colspan="1">23-23-23</td><td rowspan="1" colspan="1">1</td><td rowspan="1" colspan="1">0</td><td rowspan="1" colspan="1">6</td><td rowspan="1" colspan="1">4–5</td><td rowspan="1" colspan="1">5</td><td rowspan="1" colspan="1">1–3</td><td rowspan="1" colspan="1">2+2+3</td><td rowspan="1" colspan="1">1</td><td rowspan="1" colspan="1">157–161</td><td rowspan="1" colspan="1">56–63</td></tr><tr><td rowspan="1" colspan="1">
                      <italic>
                        <tp:taxon-name><tp:taxon-name-part taxon-name-part-type="genus" reg="Achalinus">A.</tp:taxon-name-part><tp:taxon-name-part taxon-name-part-type="species" reg="formosanus">formosanus</tp:taxon-name-part></tp:taxon-name>
                      </italic>
                    </td><td rowspan="1" colspan="1">0.159</td><td rowspan="1" colspan="1">17</td><td rowspan="1" colspan="1">–</td><td rowspan="1" colspan="1">= 1</td><td rowspan="1" colspan="1">29(27)-27-25</td><td rowspan="1" colspan="1">0</td><td rowspan="1" colspan="1">0</td><td rowspan="1" colspan="1">6</td><td rowspan="1" colspan="1">4–5</td><td rowspan="1" colspan="1">6–7</td><td rowspan="1" colspan="1">–</td><td rowspan="1" colspan="1">2+2</td><td rowspan="1" colspan="1">1</td><td rowspan="1" colspan="1">158–184</td><td rowspan="1" colspan="1">61–83</td></tr><tr><td rowspan="1" colspan="1"><italic><tp:taxon-name><tp:taxon-name-part taxon-name-part-type="genus" reg="Achalinus">A.</tp:taxon-name-part><tp:taxon-name-part taxon-name-part-type="species" reg="hainanus">hainanus</tp:taxon-name-part></tp:taxon-name></italic>*</td><td rowspan="1" colspan="1">0.258 ~ 0.266</td><td rowspan="1" colspan="1">–</td><td rowspan="1" colspan="1">–</td><td rowspan="1" colspan="1">= 1</td><td rowspan="1" colspan="1">23-23-23</td><td rowspan="1" colspan="1">1</td><td rowspan="1" colspan="1">0</td><td rowspan="1" colspan="1">6</td><td rowspan="1" colspan="1">4–5</td><td rowspan="1" colspan="1">5</td><td rowspan="1" colspan="1">1–3</td><td rowspan="1" colspan="1">1+2+3(4)</td><td rowspan="1" colspan="1">1</td><td rowspan="1" colspan="1">165–168</td><td rowspan="1" colspan="1">67–69</td></tr><tr><td rowspan="1" colspan="1">
                      <italic>
                        <tp:taxon-name><tp:taxon-name-part taxon-name-part-type="genus" reg="Achalinus">A.</tp:taxon-name-part><tp:taxon-name-part taxon-name-part-type="species" reg="huangjietangi">huangjietangi</tp:taxon-name-part></tp:taxon-name>
                      </italic>
                    </td><td rowspan="1" colspan="1">0.211 ~ 0.232</td><td rowspan="1" colspan="1">–</td><td rowspan="1" colspan="1">0.70 ~ 0.74</td><td rowspan="1" colspan="1">&lt; 1</td><td rowspan="1" colspan="1">23-23-23</td><td rowspan="1" colspan="1">1</td><td rowspan="1" colspan="1">0</td><td rowspan="1" colspan="1">6</td><td rowspan="1" colspan="1">4–5</td><td rowspan="1" colspan="1">5–6</td><td rowspan="1" colspan="1">1–3(4)</td><td rowspan="1" colspan="1">2+2+3(4)</td><td rowspan="1" colspan="1">2</td><td rowspan="1" colspan="1">157–160</td><td rowspan="1" colspan="1">59–67</td></tr><tr><td rowspan="1" colspan="1">
                      <italic>
                        <tp:taxon-name><tp:taxon-name-part taxon-name-part-type="genus" reg="Achalinus">A.</tp:taxon-name-part><tp:taxon-name-part taxon-name-part-type="species" reg="hunanensis">hunanensis</tp:taxon-name-part></tp:taxon-name>
                      </italic>
                    </td><td rowspan="1" colspan="1">0.221 ~ 0.225</td><td rowspan="1" colspan="1">23</td><td rowspan="1" colspan="1">0.62 ~ 0.70</td><td rowspan="1" colspan="1">&gt; 1</td><td rowspan="1" colspan="1">23-23-23</td><td rowspan="1" colspan="1">1</td><td rowspan="1" colspan="1">0</td><td rowspan="1" colspan="1">6</td><td rowspan="1" colspan="1">4–5</td><td rowspan="1" colspan="1">5–6</td><td rowspan="1" colspan="1">1–3(4)</td><td rowspan="1" colspan="1">2+2+4</td><td rowspan="1" colspan="1">2</td><td rowspan="1" colspan="1">163–165</td><td rowspan="1" colspan="1">69–72</td></tr><tr><td rowspan="1" colspan="1">
                      <italic>
                        <tp:taxon-name><tp:taxon-name-part taxon-name-part-type="genus" reg="Achalinus">A.</tp:taxon-name-part><tp:taxon-name-part taxon-name-part-type="species" reg="jinggangensis">jinggangensis</tp:taxon-name-part></tp:taxon-name>
                      </italic>
                    </td><td rowspan="1" colspan="1">0.174 ~ 0.217</td><td rowspan="1" colspan="1">–</td><td rowspan="1" colspan="1">–</td><td rowspan="1" colspan="1">&gt; 1</td><td rowspan="1" colspan="1">23-23-23</td><td rowspan="1" colspan="1">0</td><td rowspan="1" colspan="1">0</td><td rowspan="1" colspan="1">6</td><td rowspan="1" colspan="1">4–5</td><td rowspan="1" colspan="1">6</td><td rowspan="1" colspan="1">1–4</td><td rowspan="1" colspan="1">2(1)+2+3(4)</td><td rowspan="1" colspan="1">2</td><td rowspan="1" colspan="1">156–164</td><td rowspan="1" colspan="1">51–64</td></tr><tr><td rowspan="1" colspan="1">
                      <italic>
                        <tp:taxon-name><tp:taxon-name-part taxon-name-part-type="genus" reg="Achalinus">A.</tp:taxon-name-part><tp:taxon-name-part taxon-name-part-type="species" reg="juliani">juliani</tp:taxon-name-part></tp:taxon-name>
                      </italic>
                    </td><td rowspan="1" colspan="1">0.264 ~ 0.265</td><td rowspan="1" colspan="1">28</td><td rowspan="1" colspan="1">–</td><td rowspan="1" colspan="1">&gt; 1</td><td rowspan="1" colspan="1">25-23-23</td><td rowspan="1" colspan="1">1</td><td rowspan="1" colspan="1">0</td><td rowspan="1" colspan="1">6</td><td rowspan="1" colspan="1">4–5</td><td rowspan="1" colspan="1">6</td><td rowspan="1" colspan="1">1–3(4)</td><td rowspan="1" colspan="1">2+2+4</td><td rowspan="1" colspan="1">2</td><td rowspan="1" colspan="1">163–169</td><td rowspan="1" colspan="1">81–91</td></tr><tr><td rowspan="1" colspan="1">
                      <italic>
                        <tp:taxon-name><tp:taxon-name-part taxon-name-part-type="genus" reg="Achalinus">A.</tp:taxon-name-part><tp:taxon-name-part taxon-name-part-type="species" reg="meiguensis">meiguensis</tp:taxon-name-part></tp:taxon-name>
                      </italic>
                    </td><td rowspan="1" colspan="1">0.142 ~ 0.238</td><td rowspan="1" colspan="1">17</td><td rowspan="1" colspan="1">–</td><td rowspan="1" colspan="1">–</td><td rowspan="1" colspan="1">(21–23)-(19–21)-(19–21)</td><td rowspan="1" colspan="1">1</td><td rowspan="1" colspan="1">1</td><td rowspan="1" colspan="1">6</td><td rowspan="1" colspan="1">4–5</td><td rowspan="1" colspan="1">6</td><td rowspan="1" colspan="1">1–3</td><td rowspan="1" colspan="1">2(3)+2(3)</td><td rowspan="1" colspan="1">1</td><td rowspan="1" colspan="1">146–173</td><td rowspan="1" colspan="1">39–60</td></tr><tr><td rowspan="1" colspan="1">
                      <italic>
                        <tp:taxon-name><tp:taxon-name-part taxon-name-part-type="genus" reg="Achalinus">A.</tp:taxon-name-part><tp:taxon-name-part taxon-name-part-type="species" reg="niger">niger</tp:taxon-name-part></tp:taxon-name>
                      </italic>
                    </td><td rowspan="1" colspan="1">0.151 ~ 0.179</td><td rowspan="1" colspan="1">–</td><td rowspan="1" colspan="1">0.67</td><td rowspan="1" colspan="1">&lt; 1</td><td rowspan="1" colspan="1">25-25-23</td><td rowspan="1" colspan="1">1</td><td rowspan="1" colspan="1">0</td><td rowspan="1" colspan="1">6</td><td rowspan="1" colspan="1">4–5</td><td rowspan="1" colspan="1">6</td><td rowspan="1" colspan="1">1–3(4)</td><td rowspan="1" colspan="1">2+2(3)</td><td rowspan="1" colspan="1">2</td><td rowspan="1" colspan="1">169–185</td><td rowspan="1" colspan="1">52–72</td></tr><tr><td rowspan="1" colspan="1"><italic><tp:taxon-name><tp:taxon-name-part taxon-name-part-type="genus" reg="Achalinus">A.</tp:taxon-name-part><tp:taxon-name-part taxon-name-part-type="species" reg="ningshanensis">ningshanensis</tp:taxon-name-part></tp:taxon-name></italic>*</td><td rowspan="1" colspan="1">0.121 ~ 0.161</td><td rowspan="1" colspan="1">–</td><td rowspan="1" colspan="1">0.45 ~ 0.58</td><td rowspan="1" colspan="1">= 1</td><td rowspan="1" colspan="1">23-23-23(21)</td><td rowspan="1" colspan="1">1</td><td rowspan="1" colspan="1">0</td><td rowspan="1" colspan="1">6</td><td rowspan="1" colspan="1">4–5</td><td rowspan="1" colspan="1">5</td><td rowspan="1" colspan="1">1–2(3)</td><td rowspan="1" colspan="1">2+2(3)+3(4)</td><td rowspan="1" colspan="1">1–2</td><td rowspan="1" colspan="1">159–174</td><td rowspan="1" colspan="1">41–46</td></tr><tr><td rowspan="1" colspan="1">
                      <italic>
                        <tp:taxon-name><tp:taxon-name-part taxon-name-part-type="genus" reg="Achalinus">A.</tp:taxon-name-part><tp:taxon-name-part taxon-name-part-type="species" reg="panzhihuaensis">panzhihuaensis</tp:taxon-name-part></tp:taxon-name>
                      </italic>
                    </td><td rowspan="1" colspan="1">0.246</td><td rowspan="1" colspan="1">28</td><td rowspan="1" colspan="1">0.67</td><td rowspan="1" colspan="1">–</td><td rowspan="1" colspan="1">23-23-19</td><td rowspan="1" colspan="1">1</td><td rowspan="1" colspan="1">1</td><td rowspan="1" colspan="1">6</td><td rowspan="1" colspan="1">4–5</td><td rowspan="1" colspan="1">6</td><td rowspan="1" colspan="1">1–3</td><td rowspan="1" colspan="1">2+2+3</td><td rowspan="1" colspan="1">1</td><td rowspan="1" colspan="1">160</td><td rowspan="1" colspan="1">73</td></tr><tr><td rowspan="1" colspan="1">
                      <italic>
                        <tp:taxon-name><tp:taxon-name-part taxon-name-part-type="genus" reg="Achalinus">A.</tp:taxon-name-part><tp:taxon-name-part taxon-name-part-type="species" reg="pingbianensis">pingbianensis</tp:taxon-name-part></tp:taxon-name>
                      </italic>
                    </td><td rowspan="1" colspan="1">0.243</td><td rowspan="1" colspan="1">–</td><td rowspan="1" colspan="1">–</td><td rowspan="1" colspan="1">= 1</td><td rowspan="1" colspan="1">23-23-23</td><td rowspan="1" colspan="1">0</td><td rowspan="1" colspan="1">0</td><td rowspan="1" colspan="1">7</td><td rowspan="1" colspan="1">5–6</td><td rowspan="1" colspan="1">6</td><td rowspan="1" colspan="1">1–3</td><td rowspan="1" colspan="1">2+2+3</td><td rowspan="1" colspan="1">1</td><td rowspan="1" colspan="1">164</td><td rowspan="1" colspan="1">56</td></tr><tr><td rowspan="1" colspan="1">
                      <italic>
                        <tp:taxon-name><tp:taxon-name-part taxon-name-part-type="genus" reg="Achalinus">A.</tp:taxon-name-part><tp:taxon-name-part taxon-name-part-type="species" reg="rufescens">rufescens</tp:taxon-name-part></tp:taxon-name>
                      </italic>
                    </td><td rowspan="1" colspan="1">0.191 ~ 0.221</td><td rowspan="1" colspan="1">23</td><td rowspan="1" colspan="1">0.90</td><td rowspan="1" colspan="1">&gt; 1</td><td rowspan="1" colspan="1">23-(23–25)-23</td><td rowspan="1" colspan="1">1</td><td rowspan="1" colspan="1">0</td><td rowspan="1" colspan="1">6</td><td rowspan="1" colspan="1">4–5</td><td rowspan="1" colspan="1">5</td><td rowspan="1" colspan="1">1–3</td><td rowspan="1" colspan="1">2(1)+2+3(4)</td><td rowspan="1" colspan="1">1–2</td><td rowspan="1" colspan="1">148–156</td><td rowspan="1" colspan="1">58–69</td></tr><tr><td rowspan="1" colspan="1">
                      <italic>
                        <tp:taxon-name><tp:taxon-name-part taxon-name-part-type="genus" reg="Achalinus">A.</tp:taxon-name-part><tp:taxon-name-part taxon-name-part-type="species" reg="spinalis">spinalis</tp:taxon-name-part></tp:taxon-name>
                      </italic>
                    </td><td rowspan="1" colspan="1">0.150 ~ 0.250</td><td rowspan="1" colspan="1">16–20</td><td rowspan="1" colspan="1">–</td><td rowspan="1" colspan="1">&lt; 1</td><td rowspan="1" colspan="1">(23–25)-(23–25)-(23–25)</td><td rowspan="1" colspan="1">1</td><td rowspan="1" colspan="1">0</td><td rowspan="1" colspan="1">6</td><td rowspan="1" colspan="1">4–5</td><td rowspan="1" colspan="1">5–6</td><td rowspan="1" colspan="1">1–3</td><td rowspan="1" colspan="1">2+2(3)</td><td rowspan="1" colspan="1">1–2</td><td rowspan="1" colspan="1">138–175</td><td rowspan="1" colspan="1">48–67</td></tr><tr><td rowspan="1" colspan="1">
                      <italic>
                        <tp:taxon-name><tp:taxon-name-part taxon-name-part-type="genus" reg="Achalinus">A.</tp:taxon-name-part><tp:taxon-name-part taxon-name-part-type="species" reg="timi">timi</tp:taxon-name-part></tp:taxon-name>
                      </italic>
                    </td><td rowspan="1" colspan="1">0.213</td><td rowspan="1" colspan="1">27</td><td rowspan="1" colspan="1">–</td><td rowspan="1" colspan="1">&gt; 1</td><td rowspan="1" colspan="1">25-25-23</td><td rowspan="1" colspan="1">0</td><td rowspan="1" colspan="1">0</td><td rowspan="1" colspan="1">6</td><td rowspan="1" colspan="1">4–5</td><td rowspan="1" colspan="1">6</td><td rowspan="1" colspan="1">1–3</td><td rowspan="1" colspan="1">2+2+3</td><td rowspan="1" colspan="1">1</td><td rowspan="1" colspan="1">170</td><td rowspan="1" colspan="1">72</td></tr><tr><td rowspan="1" colspan="1">
                      <italic>
                        <tp:taxon-name><tp:taxon-name-part taxon-name-part-type="genus" reg="Achalinus">A.</tp:taxon-name-part><tp:taxon-name-part taxon-name-part-type="species" reg="tranganensis">tranganensis</tp:taxon-name-part></tp:taxon-name>
                      </italic>
                    </td><td rowspan="1" colspan="1">0.254(+)</td><td rowspan="1" colspan="1">29</td><td rowspan="1" colspan="1">–</td><td rowspan="1" colspan="1">&gt; 1</td><td rowspan="1" colspan="1">25-23-23</td><td rowspan="1" colspan="1">1</td><td rowspan="1" colspan="1">0</td><td rowspan="1" colspan="1">6</td><td rowspan="1" colspan="1">4–5</td><td rowspan="1" colspan="1">6</td><td rowspan="1" colspan="1">1–3</td><td rowspan="1" colspan="1">2+2+3</td><td rowspan="1" colspan="1">2</td><td rowspan="1" colspan="1">171</td><td rowspan="1" colspan="1">73(+)</td></tr><tr><td rowspan="1" colspan="1">
                      <italic>
                        <tp:taxon-name><tp:taxon-name-part taxon-name-part-type="genus" reg="Achalinus">A.</tp:taxon-name-part><tp:taxon-name-part taxon-name-part-type="species" reg="vanhoensis">vanhoensis</tp:taxon-name-part></tp:taxon-name>
                      </italic>
                    </td><td rowspan="1" colspan="1">0.264</td><td rowspan="1" colspan="1">32</td><td rowspan="1" colspan="1">–</td><td rowspan="1" colspan="1">&gt; 1</td><td rowspan="1" colspan="1">25-23-23</td><td rowspan="1" colspan="1">0</td><td rowspan="1" colspan="1">0</td><td rowspan="1" colspan="1">6/7</td><td rowspan="1" colspan="1">4–5/5–6</td><td rowspan="1" colspan="1">6</td><td rowspan="1" colspan="1">1–4</td><td rowspan="1" colspan="1">2+3+3</td><td rowspan="1" colspan="1">2</td><td rowspan="1" colspan="1">176</td><td rowspan="1" colspan="1">84</td></tr><tr><td rowspan="1" colspan="1">
                      <italic>
                        <tp:taxon-name><tp:taxon-name-part taxon-name-part-type="genus" reg="Achalinus">A.</tp:taxon-name-part><tp:taxon-name-part taxon-name-part-type="species" reg="werneri">werneri</tp:taxon-name-part></tp:taxon-name>
                      </italic>
                    </td><td rowspan="1" colspan="1">0.250 ~ 0.300</td><td rowspan="1" colspan="1">–</td><td rowspan="1" colspan="1">–</td><td rowspan="1" colspan="1">= 1</td><td rowspan="1" colspan="1">?-(21–23)-?</td><td rowspan="1" colspan="1">1</td><td rowspan="1" colspan="1">0</td><td rowspan="1" colspan="1">6</td><td rowspan="1" colspan="1">4–5</td><td rowspan="1" colspan="1">6</td><td rowspan="1" colspan="1">–</td><td rowspan="1" colspan="1">2+3(4)</td><td rowspan="1" colspan="1">–</td><td rowspan="1" colspan="1">157–191</td><td rowspan="1" colspan="1">67–98</td></tr><tr><td rowspan="1" colspan="1">
                      <italic>
                        <tp:taxon-name><tp:taxon-name-part taxon-name-part-type="genus" reg="Achalinus">A.</tp:taxon-name-part><tp:taxon-name-part taxon-name-part-type="species" reg="yangdatongi">yangdatongi</tp:taxon-name-part></tp:taxon-name>
                      </italic>
                    </td><td rowspan="1" colspan="1">0.261 ~ 0.262</td><td rowspan="1" colspan="1">26</td><td rowspan="1" colspan="1">0.57</td><td rowspan="1" colspan="1">&gt; 1</td><td rowspan="1" colspan="1">23-23-23</td><td rowspan="1" colspan="1">1</td><td rowspan="1" colspan="1">0</td><td rowspan="1" colspan="1">6</td><td rowspan="1" colspan="1">4–5</td><td rowspan="1" colspan="1">5–6</td><td rowspan="1" colspan="1">1–3</td><td rowspan="1" colspan="1">2+2+2/3</td><td rowspan="1" colspan="1">2</td><td rowspan="1" colspan="1">155-161</td><td rowspan="1" colspan="1">76-82</td></tr><tr><td rowspan="1" colspan="1">
                      <italic>
                        <tp:taxon-name><tp:taxon-name-part taxon-name-part-type="genus" reg="Achalinus">A.</tp:taxon-name-part><tp:taxon-name-part taxon-name-part-type="species" reg="yunkaiensis">yunkaiensis</tp:taxon-name-part></tp:taxon-name>
                      </italic>
                    </td><td rowspan="1" colspan="1">0.185 ~ 0.203</td><td rowspan="1" colspan="1">20–24</td><td rowspan="1" colspan="1">0.49 ~ 0.64</td><td rowspan="1" colspan="1">= 1</td><td rowspan="1" colspan="1">23-23-23</td><td rowspan="1" colspan="1">1</td><td rowspan="1" colspan="1">0</td><td rowspan="1" colspan="1">6</td><td rowspan="1" colspan="1">4–5</td><td rowspan="1" colspan="1">6</td><td rowspan="1" colspan="1">1–3(4)</td><td rowspan="1" colspan="1">2+2+3(4)</td><td rowspan="1" colspan="1">2</td><td rowspan="1" colspan="1">150–162</td><td rowspan="1" colspan="1">49–56</td></tr><tr><td rowspan="1" colspan="1">
                      <italic>
                        <tp:taxon-name><tp:taxon-name-part taxon-name-part-type="genus" reg="Achalinus">A.</tp:taxon-name-part><tp:taxon-name-part taxon-name-part-type="species" reg="zugorum">zugorum</tp:taxon-name-part></tp:taxon-name>
                      </italic>
                    </td><td rowspan="1" colspan="1">0.229</td><td rowspan="1" colspan="1">28</td><td rowspan="1" colspan="1">–</td><td rowspan="1" colspan="1">&gt; 1</td><td rowspan="1" colspan="1">25-23-23</td><td rowspan="1" colspan="1">0</td><td rowspan="1" colspan="1">0</td><td rowspan="1" colspan="1">6</td><td rowspan="1" colspan="1">4–5</td><td rowspan="1" colspan="1">7</td><td rowspan="1" colspan="1">1–3</td><td rowspan="1" colspan="1">2+2+3</td><td rowspan="1" colspan="1">2</td><td rowspan="1" colspan="1">173</td><td rowspan="1" colspan="1">70</td></tr></tbody></table></table-wrap><table-wrap id="T5" position="float" orientation="portrait"><label>Table 5.</label><caption><p>Comparisons of main morphological characters of <italic><tp:taxon-name><tp:taxon-name-part taxon-name-part-type="genus" reg="Achalinus">Achalinus</tp:taxon-name-part><tp:taxon-name-part taxon-name-part-type="species" reg="nanshanensis">nanshanensis</tp:taxon-name-part></tp:taxon-name></italic> sp. nov., <italic><tp:taxon-name><tp:taxon-name-part taxon-name-part-type="genus" reg="Achalinus">A.</tp:taxon-name-part><tp:taxon-name-part taxon-name-part-type="species" reg="yangdatongi">yangdatongi</tp:taxon-name-part></tp:taxon-name></italic>, and <italic><tp:taxon-name><tp:taxon-name-part taxon-name-part-type="genus" reg="Achalinus">Achalinus</tp:taxon-name-part><tp:taxon-name-part taxon-name-part-type="species" reg="damingensis">damingensis</tp:taxon-name-part></tp:taxon-name></italic>.</p></caption><table id="TID0EHLBK" rules="all"><tbody><tr><th rowspan="1" colspan="1"/><th rowspan="1" colspan="1"><italic><tp:taxon-name><tp:taxon-name-part taxon-name-part-type="genus" reg="Achalinus">A.</tp:taxon-name-part><tp:taxon-name-part taxon-name-part-type="species" reg="nanshanensis">nanshanensis</tp:taxon-name-part></tp:taxon-name></italic> sp. nov.</th><th rowspan="1" colspan="2">
                      <italic>
                        <tp:taxon-name><tp:taxon-name-part taxon-name-part-type="genus" reg="Achalinus">A.</tp:taxon-name-part><tp:taxon-name-part taxon-name-part-type="species" reg="yangdatongi">yangdatongi</tp:taxon-name-part></tp:taxon-name>
                      </italic>
                    </th><th rowspan="1" colspan="1">
                      <italic>
                        <tp:taxon-name><tp:taxon-name-part taxon-name-part-type="genus" reg="Achalinus">A.</tp:taxon-name-part><tp:taxon-name-part taxon-name-part-type="species" reg="damingensis">damingensis</tp:taxon-name-part></tp:taxon-name>
                      </italic>
                    </th></tr><tr><td rowspan="1" colspan="1">Sex</td><td rowspan="1" colspan="1">
                      <bold>Males</bold>
                    </td><td rowspan="1" colspan="1">
                      <bold>Males</bold>
                    </td><td rowspan="1" colspan="1">
                      <bold>Females</bold>
                    </td><td rowspan="1" colspan="1">
                      <bold>Males</bold>
                    </td></tr><tr><td rowspan="1" colspan="1">
                      <abbrev xmlns:xlink="http://www.w3.org/1999/xlink" xlink:title="snout–vent length" id="ABBRID0E5RDI" xlink:type="simple">SVL</abbrev>
                    </td><td rowspan="1" colspan="1">300–392</td><td rowspan="1" colspan="1">241–293</td><td rowspan="1" colspan="1">292–424</td><td rowspan="1" colspan="1">322</td></tr><tr><td rowspan="1" colspan="1">
                      <abbrev xmlns:xlink="http://www.w3.org/1999/xlink" xlink:title="tail length" id="ABBRID0ETSDI" xlink:type="simple">TaL</abbrev>
                    </td><td rowspan="1" colspan="1">99</td><td rowspan="1" colspan="1">85–104</td><td rowspan="1" colspan="1">73–93</td><td rowspan="1" colspan="1">105</td></tr><tr><td rowspan="1" colspan="1">TL</td><td rowspan="1" colspan="1">399–461</td><td rowspan="1" colspan="1">–</td><td rowspan="1" colspan="1">–</td><td rowspan="1" colspan="1">427</td></tr><tr><td rowspan="1" colspan="1"><abbrev xmlns:xlink="http://www.w3.org/1999/xlink" xlink:title="tail length" id="ABBRID0EYTDI" xlink:type="simple">TaL</abbrev>/TL</td><td rowspan="1" colspan="1">
                      <bold>0.215–0.248</bold>
                    </td><td rowspan="1" colspan="1">
                      <bold>0.261–0.262</bold>
                    </td><td rowspan="1" colspan="1">0.180–0.200</td><td rowspan="1" colspan="1">
                      <bold>0.25</bold>
                    </td></tr><tr><td rowspan="1" colspan="1">
                      <abbrev xmlns:xlink="http://www.w3.org/1999/xlink" xlink:title="head length" id="ABBRID0EWUDI" xlink:type="simple">HL</abbrev>
                    </td><td rowspan="1" colspan="1">10.07–10.95</td><td rowspan="1" colspan="1">8.5–11.60</td><td rowspan="1" colspan="1">9.52–11.45</td><td rowspan="1" colspan="1">–</td></tr><tr><td rowspan="1" colspan="1">
                      <abbrev xmlns:xlink="http://www.w3.org/1999/xlink" xlink:title="head width" id="ABBRID0ELVDI" xlink:type="simple">HW</abbrev>
                    </td><td rowspan="1" colspan="1">5.96–7.25</td><td rowspan="1" colspan="1">–</td><td rowspan="1" colspan="1">–</td><td rowspan="1" colspan="1">–</td></tr><tr><td rowspan="1" colspan="1">
                      <abbrev xmlns:xlink="http://www.w3.org/1999/xlink" xlink:title="the number of maxillary teeth" id="ABBRID0EAWDI" xlink:type="simple">MT</abbrev>
                    </td><td rowspan="1" colspan="1">
                      <bold>18</bold>
                    </td><td rowspan="1" colspan="1">
                      <bold>26</bold>
                    </td><td rowspan="1" colspan="1">
                      <bold>24</bold>
                    </td><td rowspan="1" colspan="1">–</td></tr><tr><td rowspan="1" colspan="1">
                      <abbrev xmlns:xlink="http://www.w3.org/1999/xlink" xlink:title="eye diameter" id="ABBRID0E5WDI" xlink:type="simple">ED</abbrev>
                    </td><td rowspan="1" colspan="1">1.09–1.11</td><td rowspan="1" colspan="1">–</td><td rowspan="1" colspan="1">–</td><td rowspan="1" colspan="1">–</td></tr><tr><td rowspan="1" colspan="1">
                      <abbrev xmlns:xlink="http://www.w3.org/1999/xlink" xlink:title="supralabials" id="ABBRID0ETXDI" xlink:type="simple">SPL</abbrev>
                    </td><td rowspan="1" colspan="1">6/6</td><td rowspan="1" colspan="1">6/6</td><td rowspan="1" colspan="1">6/6(rarely 5/5)</td><td rowspan="1" colspan="1">6/6</td></tr><tr><td rowspan="1" colspan="1"><abbrev xmlns:xlink="http://www.w3.org/1999/xlink" xlink:title="supralabials" id="ABBRID0EIYDI" xlink:type="simple">SPL</abbrev>-Eye</td><td rowspan="1" colspan="1">4<sup>th</sup>–5<sup>th</sup></td><td rowspan="1" colspan="1">4<sup>th</sup>–5<sup>th</sup></td><td rowspan="1" colspan="1">4<sup>th</sup>–5<sup>th</sup></td><td rowspan="1" colspan="1">4<sup>th</sup>–5<sup>th</sup></td></tr><tr><td rowspan="1" colspan="1">
                      <abbrev xmlns:xlink="http://www.w3.org/1999/xlink" xlink:title="infralabials" id="ABBRID0ENZDI" xlink:type="simple">IFL</abbrev>
                    </td><td rowspan="1" colspan="1">6</td><td rowspan="1" colspan="1">5/6</td><td rowspan="1" colspan="1">6</td><td rowspan="1" colspan="1">6/6</td></tr><tr><td rowspan="1" colspan="1">Chin</td><td rowspan="1" colspan="1">2</td><td rowspan="1" colspan="1">2</td><td rowspan="1" colspan="1">2</td><td rowspan="1" colspan="1">2</td></tr><tr><td rowspan="1" colspan="1"><abbrev xmlns:xlink="http://www.w3.org/1999/xlink" xlink:title="infralabials" id="ABBRID0ES1DI" xlink:type="simple">IFL</abbrev>-1<sup>st</sup>Chin</td><td rowspan="1" colspan="1">1<sup>st</sup>–3<sup>rd</sup></td><td rowspan="1" colspan="1">1<sup>st</sup>–3<sup>rd</sup></td><td rowspan="1" colspan="1">1<sup>st</sup>–3<sup>rd</sup></td><td rowspan="1" colspan="1">1<sup>st</sup>–3<sup>rd</sup></td></tr><tr><td rowspan="1" colspan="1">
                      <abbrev xmlns:xlink="http://www.w3.org/1999/xlink" xlink:title="supraoculars" id="ABBRID0EZ2DI" xlink:type="simple">SPO</abbrev>
                    </td><td rowspan="1" colspan="1">1</td><td rowspan="1" colspan="1">1</td><td rowspan="1" colspan="1">1</td><td rowspan="1" colspan="1">1</td></tr><tr><td rowspan="1" colspan="1"><abbrev xmlns:xlink="http://www.w3.org/1999/xlink" xlink:title="loreal height" id="ABBRID0EO3DI" xlink:type="simple">LorH</abbrev> / <abbrev xmlns:xlink="http://www.w3.org/1999/xlink" xlink:title="loreal length" id="ABBRID0ES3DI" xlink:type="simple">LorL</abbrev></td><td rowspan="1" colspan="1">0.47–0.53</td><td rowspan="1" colspan="1">0.57</td><td rowspan="1" colspan="1">0.49</td><td rowspan="1" colspan="1">–</td></tr><tr><td rowspan="1" colspan="1"><abbrev xmlns:xlink="http://www.w3.org/1999/xlink" xlink:title="length of the suture between internasals" id="ABBRID0EG4DI" xlink:type="simple">LSBI</abbrev> vs <abbrev xmlns:xlink="http://www.w3.org/1999/xlink" xlink:title="length of the suture between prefrontals" id="ABBRID0EK4DI" xlink:type="simple">LSBP</abbrev></td><td rowspan="1" colspan="1">&gt;1</td><td rowspan="1" colspan="1">&gt;1</td><td rowspan="1" colspan="1">&gt;1</td><td rowspan="1" colspan="1">&gt;1</td></tr><tr><td rowspan="1" colspan="1">
                      <abbrev xmlns:xlink="http://www.w3.org/1999/xlink" xlink:title="temporals" id="ABBRID0E54DI" xlink:type="simple">TEM</abbrev>
                    </td><td rowspan="1" colspan="1">
                      <bold>2+2(rarely 3)+4</bold>
                    </td><td rowspan="1" colspan="1">
                      <bold>2+2+2/3</bold>
                    </td><td rowspan="1" colspan="1">
                      <bold>2+2/3+2/3</bold>
                    </td><td rowspan="1" colspan="1">
                      <bold>2+2+3</bold>
                    </td></tr><tr><td rowspan="1" colspan="1">
                      <abbrev xmlns:xlink="http://www.w3.org/1999/xlink" xlink:title="number of anterior temporals that touch the eye" id="ABBRID0E65DI" xlink:type="simple">aTEM-Eye</abbrev>
                    </td><td rowspan="1" colspan="1">2</td><td rowspan="1" colspan="1">2</td><td rowspan="1" colspan="1">2</td><td rowspan="1" colspan="1">2</td></tr><tr><td rowspan="1" colspan="1">
                      <abbrev xmlns:xlink="http://www.w3.org/1999/xlink" xlink:title="dorsal scale rows" id="ABBRID0EU6DI" xlink:type="simple">DSR</abbrev>
                    </td><td rowspan="1" colspan="1">23(25)-23(25)-23(25)</td><td rowspan="1" colspan="1">23-23-23</td><td rowspan="1" colspan="1">23-23-23</td><td rowspan="1" colspan="1">23-23-23</td></tr><tr><td rowspan="1" colspan="1">
                      <abbrev xmlns:xlink="http://www.w3.org/1999/xlink" xlink:title="ventral scales" id="ABBRID0EKAAK" xlink:type="simple">VEN</abbrev>
                    </td><td rowspan="1" colspan="1">
                      <bold>147–158</bold>
                    </td><td rowspan="1" colspan="1">
                      <bold>155</bold>
                    </td><td rowspan="1" colspan="1">
                      <bold>170–171</bold>
                    </td><td rowspan="1" colspan="1">
                      <bold>165</bold>
                    </td></tr><tr><td rowspan="1" colspan="1">
                      <abbrev xmlns:xlink="http://www.w3.org/1999/xlink" xlink:title="subcaudal" id="ABBRID0ELBAK" xlink:type="simple">SC</abbrev>
                    </td><td rowspan="1" colspan="1">64–77</td><td rowspan="1" colspan="1">76</td><td rowspan="1" colspan="1">59–64</td><td rowspan="1" colspan="1">74</td></tr><tr><td rowspan="1" colspan="1">
                      <abbrev xmlns:xlink="http://www.w3.org/1999/xlink" xlink:title="entire or divided state of the anal scales" id="ABBRID0EACAK" xlink:type="simple">Anal</abbrev>
                    </td><td rowspan="1" colspan="1">1</td><td rowspan="1" colspan="1">1</td><td rowspan="1" colspan="1">1</td><td rowspan="1" colspan="1">1</td></tr></tbody></table></table-wrap><p>The new species differs from <italic><tp:taxon-name><tp:taxon-name-part taxon-name-part-type="genus" reg="Achalinus">A.</tp:taxon-name-part><tp:taxon-name-part taxon-name-part-type="species" reg="hunanensis">hunanensis</tp:taxon-name-part></tp:taxon-name></italic> Ma, Shi, Xiang, Shu &amp; Jiang, 2023 in having fewer ventral scales (147–158 vs 163–165), maxillary teeth (18 vs 23), and a bright-yellow collar around the neck.</p><p>The new species differs from <italic><tp:taxon-name><tp:taxon-name-part taxon-name-part-type="genus" reg="Achalinus">A.</tp:taxon-name-part><tp:taxon-name-part taxon-name-part-type="species" reg="ningshanensis">ningshanensis</tp:taxon-name-part></tp:taxon-name></italic> Yang, Huang, Jiang, Burbrink, Gong, Yu, Zhang, Huang &amp; Huang, 2022 in having more infralabials (6 vs 5), two pairs of chin shields (vs 3 pairs), <abbrev xmlns:xlink="http://www.w3.org/1999/xlink" xlink:title="length of the suture between internasals" id="ABBRID0EKDAK" xlink:type="simple">LSBI</abbrev> significantly longer than <abbrev xmlns:xlink="http://www.w3.org/1999/xlink" xlink:title="length of the suture between prefrontals" id="ABBRID0EODAK" xlink:type="simple">LSBP</abbrev> (vs suture between internasals is similar in length when compared to the suture between prefrontals).</p><p>The new species differs from <italic><tp:taxon-name><tp:taxon-name-part taxon-name-part-type="genus" reg="Achalinus">A.</tp:taxon-name-part><tp:taxon-name-part taxon-name-part-type="species" reg="ater">ater</tp:taxon-name-part></tp:taxon-name></italic> in having more temporals (2+2/3+4 vs 2+2+3), fewer ventral scales (147–158 vs 160–170), more <abbrev xmlns:xlink="http://www.w3.org/1999/xlink" xlink:title="subcaudal" id="ABBRID0E6DAK" xlink:type="simple">SC</abbrev> (64–77 vs 47–70) and a bright-yellow collar around the neck.</p><p>The new species differs from <italic><tp:taxon-name><tp:taxon-name-part taxon-name-part-type="genus" reg="Achalinus">A.</tp:taxon-name-part><tp:taxon-name-part taxon-name-part-type="species" reg="juliani">juliani</tp:taxon-name-part></tp:taxon-name></italic> Ziegler, Nguyen, Pham, Nguyen, Pham, van Schingen, Nguyen &amp; Le, 2019 in having fewer ventral scales (147–158 vs 173–179), fewer subcaudals (64–77 vs 77–91), and a bright-yellow collar around the neck.</p><p>The new species differs from <italic><tp:taxon-name><tp:taxon-name-part taxon-name-part-type="genus" reg="Achalinus">A.</tp:taxon-name-part><tp:taxon-name-part taxon-name-part-type="species" reg="pingbianensis">pingbianensis</tp:taxon-name-part></tp:taxon-name></italic> Li, Yu, Wu, Liao, Tang, Liu &amp; Guo, 2020 in having a separated loreal (vs loreal fused with prefrontal), more subcaudals (64–77 vs 56), <abbrev xmlns:xlink="http://www.w3.org/1999/xlink" xlink:title="length of the suture between internasals" id="ABBRID0E4EAK" xlink:type="simple">LSBI</abbrev> significantly longer than <abbrev xmlns:xlink="http://www.w3.org/1999/xlink" xlink:title="length of the suture between prefrontals" id="ABBRID0EBFAK" xlink:type="simple">LSBP</abbrev> (vs length of suture between internasals subequal to that between prefrontals), two anterior temporals in contact with the eye (vs only the upper anterior temporal in contact with the eye), fewer supralabials (6 vs 7), and a bright-yellow collar around the neck.</p><p>The new species differs from <italic><tp:taxon-name><tp:taxon-name-part taxon-name-part-type="genus" reg="Achalinus">A.</tp:taxon-name-part><tp:taxon-name-part taxon-name-part-type="species" reg="timi">timi</tp:taxon-name-part></tp:taxon-name></italic> Ziegler, Nguyen, Pham, Nguyen, Pham, Van Schingen, Nguyen &amp; Le, 2019 in having one loreal (vs no loreals), more infralabials (6 vs 5), temporals (2+2/3+4 vs 2+2+3), fewer ventral scales (147–158 vs 170), and fewer tooth (18 vs 27).</p><p>The new species differs from <italic><tp:taxon-name><tp:taxon-name-part taxon-name-part-type="genus" reg="Achalinus">A.</tp:taxon-name-part><tp:taxon-name-part taxon-name-part-type="species" reg="vanhoensis">vanhoensis</tp:taxon-name-part></tp:taxon-name></italic> Ha, Ziegler, Sy, Le, Nguyen &amp; Luu, 2022 in having fewer ventral scales (147–158 vs 176), fewer subcaudals (64–77 vs 84) and more temporals (2+2/3+4 vs 2+3+3).</p><p>The new species differs from <italic><tp:taxon-name><tp:taxon-name-part taxon-name-part-type="genus" reg="Achalinus">A.</tp:taxon-name-part><tp:taxon-name-part taxon-name-part-type="species" reg="dabieshanensis">dabieshanensis</tp:taxon-name-part></tp:taxon-name></italic> Zhang, Liu, Huang &amp; Zhang, 2023, <italic><tp:taxon-name><tp:taxon-name-part taxon-name-part-type="genus" reg="Achalinus">A.</tp:taxon-name-part><tp:taxon-name-part taxon-name-part-type="species" reg="huangjietangi">huangjietangi</tp:taxon-name-part></tp:taxon-name></italic> Huang, Peng &amp; Huang, 2021, <italic><tp:taxon-name><tp:taxon-name-part taxon-name-part-type="genus" reg="Achalinus">A.</tp:taxon-name-part><tp:taxon-name-part taxon-name-part-type="species" reg="niger">niger</tp:taxon-name-part></tp:taxon-name></italic> Maki, 1931 and <italic><tp:taxon-name><tp:taxon-name-part taxon-name-part-type="genus" reg="Achalinus">A.</tp:taxon-name-part><tp:taxon-name-part taxon-name-part-type="species" reg="spinalis">spinalis</tp:taxon-name-part></tp:taxon-name></italic> Peters, 1869 by <abbrev xmlns:xlink="http://www.w3.org/1999/xlink" xlink:title="length of the suture between internasals" id="ABBRID0ENHAK" xlink:type="simple">LSBI</abbrev> significantly longer than <abbrev xmlns:xlink="http://www.w3.org/1999/xlink" xlink:title="length of the suture between prefrontals" id="ABBRID0ERHAK" xlink:type="simple">LSBP</abbrev> (vs suture between internasals). Furthermore, the new species differs from <italic><tp:taxon-name><tp:taxon-name-part taxon-name-part-type="genus" reg="Achalinus">A.</tp:taxon-name-part><tp:taxon-name-part taxon-name-part-type="species" reg="dabieshanensis">dabieshanensis</tp:taxon-name-part></tp:taxon-name></italic> in having more infralabials (6 vs 5). It differs from <italic><tp:taxon-name><tp:taxon-name-part taxon-name-part-type="genus" reg="Achalinus">A.</tp:taxon-name-part><tp:taxon-name-part taxon-name-part-type="species" reg="huangjietangi">huangjietangi</tp:taxon-name-part></tp:taxon-name></italic> and <italic><tp:taxon-name><tp:taxon-name-part taxon-name-part-type="genus" reg="Achalinus">A.</tp:taxon-name-part><tp:taxon-name-part taxon-name-part-type="species" reg="spinalis">spinalis</tp:taxon-name-part></tp:taxon-name></italic> in having more subcaudals in males (64–77 vs 59–67 and 64–77 vs 48–67, respectively). It differs from <italic><tp:taxon-name><tp:taxon-name-part taxon-name-part-type="genus" reg="Achalinus">A.</tp:taxon-name-part><tp:taxon-name-part taxon-name-part-type="species" reg="niger">niger</tp:taxon-name-part></tp:taxon-name></italic> in having comparatively longer tail (0.215–0.248 vs 0.151–0.179).</p><p>The new species differs from <italic><tp:taxon-name><tp:taxon-name-part taxon-name-part-type="genus" reg="Achalinus">A.</tp:taxon-name-part><tp:taxon-name-part taxon-name-part-type="species" reg="formosanus">formosanus</tp:taxon-name-part></tp:taxon-name></italic> Boulenger, 1908, <italic><tp:taxon-name><tp:taxon-name-part taxon-name-part-type="genus" reg="Achalinus">A.</tp:taxon-name-part><tp:taxon-name-part taxon-name-part-type="species" reg="jinggangensis">jinggangensis</tp:taxon-name-part></tp:taxon-name></italic> Zong &amp; Ma, 1983 and <italic><tp:taxon-name><tp:taxon-name-part taxon-name-part-type="genus" reg="Achalinus">A.</tp:taxon-name-part><tp:taxon-name-part taxon-name-part-type="species" reg="zugorum">zugorum</tp:taxon-name-part></tp:taxon-name></italic> Miller, Davis, Luong, Do, Pham, Ziegler, Lee, De Queiroz, Reynolds &amp; Nguyen, 2020 in having a separated loreal (vs no loreal). Furthermore, the new species differs from <italic><tp:taxon-name><tp:taxon-name-part taxon-name-part-type="genus" reg="Achalinus">A.</tp:taxon-name-part><tp:taxon-name-part taxon-name-part-type="species" reg="formosanus">formosanus</tp:taxon-name-part></tp:taxon-name></italic> in having fewer dorsal scale rows (23–25)-(23–25)-(23–25) vs (29)27-27-25). It differs from <italic><tp:taxon-name><tp:taxon-name-part taxon-name-part-type="genus" reg="Achalinus">A.</tp:taxon-name-part><tp:taxon-name-part taxon-name-part-type="species" reg="jinggangensis">jinggangensis</tp:taxon-name-part></tp:taxon-name></italic> in having more subcaudals (64–77 vs 51–64) and from <italic><tp:taxon-name><tp:taxon-name-part taxon-name-part-type="genus" reg="Achalinus">A.</tp:taxon-name-part><tp:taxon-name-part taxon-name-part-type="species" reg="zugorum">zugorum</tp:taxon-name-part></tp:taxon-name></italic> in having fewer infralabials (6 vs7) and more temporals (2+2/3+4 vs 2+2+3).</p><p>The new species differs from <italic><tp:taxon-name><tp:taxon-name-part taxon-name-part-type="genus" reg="Achalinus">A.</tp:taxon-name-part><tp:taxon-name-part taxon-name-part-type="species" reg="meiguensis">meiguensis</tp:taxon-name-part></tp:taxon-name></italic> Hu &amp; Zhao, 1966 in having more dorsal scale rows (23-23-23 vs (21–23)-(19–21)-(19–21), more subcaudals (64–77 vs 50–60), and having two pairs of chin shields (vs three pairs of chin shields).</p><p>The new species differs from <italic><tp:taxon-name><tp:taxon-name-part taxon-name-part-type="genus" reg="Achalinus">A.</tp:taxon-name-part><tp:taxon-name-part taxon-name-part-type="species" reg="panzhihuaensis">panzhihuaensis</tp:taxon-name-part></tp:taxon-name></italic> Hou, Wang, Guo, Chen, Yuan &amp; Che, 2021 in having more temporals (2+2/3+4 vs 2+3+3) and fewer ventral scales (147–158 vs 160).</p><p>The new species differs from <italic><tp:taxon-name><tp:taxon-name-part taxon-name-part-type="genus" reg="Achalinus">A.</tp:taxon-name-part><tp:taxon-name-part taxon-name-part-type="species" reg="dehuaensis">dehuaensis</tp:taxon-name-part></tp:taxon-name></italic> Li, Wu, Xu, Zhu, Ren, Guo &amp; Dong, 2021 in having more infralabials (6 vs 5) and fewer maxillary teeth (18 vs 31–33), and a bright-yellow collar around the neck.</p><p>The new species differs from <italic><tp:taxon-name><tp:taxon-name-part taxon-name-part-type="genus" reg="Achalinus">A.</tp:taxon-name-part><tp:taxon-name-part taxon-name-part-type="species" reg="emilyae">emilyae</tp:taxon-name-part></tp:taxon-name></italic> Ziegler, Nguyen, Pham, Nguyen, Pham, van Schingen, Nguyen &amp; Le, 2019 in having more infralabials (6 vs 5), temporals (2+2/3+4 vs 2+2+3), and a bright-yellow collar around the neck, and the new species differs from <italic><tp:taxon-name><tp:taxon-name-part taxon-name-part-type="genus" reg="Achalinus">A.</tp:taxon-name-part><tp:taxon-name-part taxon-name-part-type="species" reg="emilyae">emilyae</tp:taxon-name-part></tp:taxon-name></italic> in the color of its dorsum (brownish-black vs pale yellowish brown).</p><p>The new species differs from <italic><tp:taxon-name><tp:taxon-name-part taxon-name-part-type="genus" reg="Achalinus">A.</tp:taxon-name-part><tp:taxon-name-part taxon-name-part-type="species" reg="hainanus">hainanus</tp:taxon-name-part></tp:taxon-name></italic> Huang, 1975 in having more infralabials (6 vs 5), temporals (2+2/3+4 vs 1+2+3(4) and <abbrev xmlns:xlink="http://www.w3.org/1999/xlink" xlink:title="length of the suture between internasals" id="ABBRID0ERNAK" xlink:type="simple">LSBI</abbrev> significantly longer than <abbrev xmlns:xlink="http://www.w3.org/1999/xlink" xlink:title="length of the suture between prefrontals" id="ABBRID0EVNAK" xlink:type="simple">LSBP</abbrev> (vs suture between internasals similar size when compared to the suture between prefrontals).</p><p>The new species differs from <italic><tp:taxon-name><tp:taxon-name-part taxon-name-part-type="genus" reg="Achalinus">A.</tp:taxon-name-part><tp:taxon-name-part taxon-name-part-type="species" reg="rufescens">rufescens</tp:taxon-name-part></tp:taxon-name></italic> Boulenger, 1888 in having more infralabials (6 vs 5) and two pairs of chin shields (vs three pairs of chin shields).</p><p>The new species differs from <italic><tp:taxon-name><tp:taxon-name-part taxon-name-part-type="genus" reg="Achalinus">A.</tp:taxon-name-part><tp:taxon-name-part taxon-name-part-type="species" reg="tranganensis">tranganensis</tp:taxon-name-part></tp:taxon-name></italic> Luu, Ziegler, Ha, Lo, Hoang, Ngo, Le, Tran &amp; Nguyen, 2020 in having more temporals (2+2/3+4 vs 2+2+3) and fewer ventral scales (147–158 vs 171).</p><p>The new species differs from <italic><tp:taxon-name><tp:taxon-name-part taxon-name-part-type="genus" reg="Achalinus">A.</tp:taxon-name-part><tp:taxon-name-part taxon-name-part-type="species" reg="werneri">werneri</tp:taxon-name-part></tp:taxon-name></italic> Van Denburgh, 1912 in having a shorter tail (0.215–0.248 vs 0.250–0.300), fewer ventrals (147–158 vs 157–191) and <abbrev xmlns:xlink="http://www.w3.org/1999/xlink" xlink:title="length of the suture between internasals" id="ABBRID0EAPAK" xlink:type="simple">LSBI</abbrev> significantly longer than <abbrev xmlns:xlink="http://www.w3.org/1999/xlink" xlink:title="length of the suture between prefrontals" id="ABBRID0EEPAK" xlink:type="simple">LSBP</abbrev> (vs suture between internasals similar size when compared to the suture between prefrontals).</p><p>The new species differs from <italic><tp:taxon-name><tp:taxon-name-part taxon-name-part-type="genus" reg="Achalinus">A.</tp:taxon-name-part><tp:taxon-name-part taxon-name-part-type="species" reg="yunkaiensis">yunkaiensis</tp:taxon-name-part></tp:taxon-name></italic> Wang, Li &amp; Wang, 2019 in having a comparatively longer tail in males (0.215–0.248 vs 0.185–0.203), more subcaudals (64–77 vs 49–56) and <abbrev xmlns:xlink="http://www.w3.org/1999/xlink" xlink:title="length of the suture between internasals" id="ABBRID0EVPAK" xlink:type="simple">LSBI</abbrev> significantly longer than <abbrev xmlns:xlink="http://www.w3.org/1999/xlink" xlink:title="length of the suture between prefrontals" id="ABBRID0EZPAK" xlink:type="simple">LSBP</abbrev> (vs suture between internasals similar size when compared to the suture between prefrontals).</p></tp:treatment-sec></tp:taxon-treatment>
